# Supplementary material for: Rugitermesursulae (Isoptera, Kalotermitidae), a new drywood termite from the Caribbean coast of Colombia
Source: Zookeys. 2021 Aug 25;1057:23–36. doi: 10.3897/zookeys.1057.65877 (PMC8410751; doi:10.3897/zookeys.1057.65877)
Supplement: XML Treatment for Rugitermes ursulae [file zookeys.1057.65877-treatment1.xml]

<!DOCTYPE tp:taxon-treatment
  PUBLIC "-//TaxonX//DTD Taxonomic Treatment Publishing DTD v0 20100105//EN" "tax-treatment-NSO.dtd">
<tp:taxon-treatment xmlns:tp="http://www.plazi.org/taxpub"><tp:treatment-meta><kwd-group><label>Taxon classification</label><kwd><named-content xmlns:xlink="http://www.w3.org/1999/xlink" content-type="kingdom">Animalia</named-content></kwd><kwd><named-content xmlns:xlink="http://www.w3.org/1999/xlink" content-type="order">Blattodea</named-content></kwd><kwd><named-content xmlns:xlink="http://www.w3.org/1999/xlink" content-type="family">Kalotermitidae</named-content></kwd></kwd-group><mixed-citation publication-type="journal"><person-group><name><surname>Casalla</surname><given-names>Robin</given-names></name><name><surname>Scheffrahn</surname><given-names>Rudolf H.</given-names></name><name><surname>Korb</surname><given-names>Judith</given-names></name></person-group><article-title><italic><tp:taxon-name><tp:taxon-name-part taxon-name-part-type="genus" reg="Rugitermes">Rugitermes</tp:taxon-name-part><tp:taxon-name-part taxon-name-part-type="species" reg="ursulae">ursulae</tp:taxon-name-part></tp:taxon-name></italic> (<tp:taxon-name><tp:taxon-name-part taxon-name-part-type="order">Isoptera</tp:taxon-name-part></tp:taxon-name>, <tp:taxon-name><tp:taxon-name-part taxon-name-part-type="family">Kalotermitidae</tp:taxon-name-part></tp:taxon-name>), a new drywood termite from the Caribbean coast of Colombia</article-title><source>Zookeys</source><day>25</day><month>8</month><year>2021</year><volume>1057</volume><fpage>23</fpage><lpage>36</lpage><pub-id pub-id-type="doi">10.3897/zookeys.1057.65877</pub-id></mixed-citation></tp:treatment-meta><tp:nomenclature><tp:taxon-name>
              <object-id xmlns:xlink="http://www.w3.org/1999/xlink" content-type="arpha" xlink:type="simple">AF1BB92C-33B0-5713-9381-55CDDF70B30F</object-id>
              <tp:taxon-name-part taxon-name-part-type="genus" reg="Rugitermes">Rugitermes</tp:taxon-name-part>
              <tp:taxon-name-part taxon-name-part-type="species" reg="ursulae">ursulae</tp:taxon-name-part>
              <object-id xmlns:xlink="http://www.w3.org/1999/xlink" content-type="zoobank" xlink:type="simple">http://zoobank.org/F5008BCF-2569-4654-81ED-B18815044CF9</object-id>
            </tp:taxon-name><tp:taxon-authority>Casalla, Scheffrahn &amp; Korb</tp:taxon-authority><tp:taxon-status xmlns:xlink="http://www.w3.org/1999/xlink" xlink:type="simple">sp. nov.</tp:taxon-status><xref ref-type="fig" rid="F2">Figs 2</xref><xref ref-type="fig" rid="F3">, 3</xref><xref ref-type="table" rid="T1">; Tables 1</xref><xref ref-type="table" rid="T2">, 2</xref><xref ref-type="table" rid="T3">, 3</xref></tp:nomenclature><tp:treatment-sec sec-type="material" id="SECID0E5CAG"><title>Material examined.</title><p><bold><italic>Holotype</italic></bold> soldier. Colombia: Colosó, Sucre (<named-content xmlns:xlink="http://www.w3.org/1999/xlink" content-type="dwc:verbatimCoordinates" xlink:type="simple"><named-content content-type="geo-json" specific-use="{&#34;type&#34;:&#34;Point&#34;,&#34;coordinates&#34;:[-75.348840,9.543500]}" id="NCID0EMDAG" xlink:type="simple">9.5435, -75.34884</named-content></named-content>), 400 meters a.s.l., 11.JUL.2014, R. Casalla, ADD-2014-10A. <bold><italic>Paratypes.</italic></bold> One additional soldier, 12 pseudergates, a pair of reproductive, same colony sample as holotype ADD-2014-10B. Voucher specimen are held at the Universidad del Norte, Colombia. Holotype soldier (ADD-2014-10A) and one reproductive paratype of <italic><tp:taxon-name><tp:taxon-name-part taxon-name-part-type="genus" reg="Rugitermes">Rugitermes</tp:taxon-name-part><tp:taxon-name-part taxon-name-part-type="species" reg="ursulae">ursulae</tp:taxon-name-part></tp:taxon-name></italic> sp. nov. (ADD-2014-10B-1) will be deposited at the Natural History Museum of the Alexander von Humboldt Institute of Bogotá (<abbrev xmlns:xlink="http://www.w3.org/1999/xlink" content-type="institution" xlink:title="Natural History Museum of the Alexander von Humboldt Institute of Bogotá" id="ABBRID0E6DAG" xlink:type="simple">MIAvH</abbrev>, Colombia) and a paratype soldier (ADD-2014-10B-2) and reproductive (ADD-2014-10B-3) at the collection of the <named-content xmlns:xlink="http://www.w3.org/1999/xlink" xlink:type="simple" content-type="institution" xlink:href="http://grbio.org/institution/american-museum-natural-history" id="NCID0EEEAG">American Museum of Natural History, New York</named-content>. (<named-content xmlns:xlink="http://www.w3.org/1999/xlink" content-type="dwc:institutional_code" xlink:type="simple">AMNH</named-content>, USA). Pseudergates (‘false workers’) of <italic><tp:taxon-name><tp:taxon-name-part taxon-name-part-type="genus" reg="Rugitermes">R.</tp:taxon-name-part><tp:taxon-name-part taxon-name-part-type="species" reg="ursulae">ursulae</tp:taxon-name-part></tp:taxon-name></italic> will be part of the collection of termites of the Department of Chemistry and Biology at the University del Norte.</p></tp:treatment-sec><tp:treatment-sec sec-type="diagnosis" id="SECID0E4EAG"><title>Diagnosis.</title><p>The soldier of <italic><tp:taxon-name><tp:taxon-name-part taxon-name-part-type="genus" reg="Rugitermes">R.</tp:taxon-name-part><tp:taxon-name-part taxon-name-part-type="species" reg="ursulae">ursulae</tp:taxon-name-part></tp:taxon-name></italic> sp. nov. is the smallest of all congeneric soldiers (Fig. <xref ref-type="fig" rid="F2">2</xref>). The size of the head is remarkably small (Tables <xref ref-type="table" rid="T1">1</xref>, <xref ref-type="table" rid="T2">2</xref>). The pronotum width is almost twice its length, for both imago and soldier. Antennal sockets are pronounced, protruded, and rectangular in the soldier. The soldier of <italic><tp:taxon-name><tp:taxon-name-part taxon-name-part-type="genus" reg="Rugitermes">R.</tp:taxon-name-part><tp:taxon-name-part taxon-name-part-type="species" reg="ursulae">ursulae</tp:taxon-name-part></tp:taxon-name></italic> sp. nov. can be distinguished by its small subflangular elevation.</p><table-wrap id="T2" position="float" orientation="portrait"><label>Table 2.</label><caption><p>Measurements (mm) of <italic><tp:taxon-name><tp:taxon-name-part taxon-name-part-type="genus" reg="Rugitermes">Rugitermes</tp:taxon-name-part><tp:taxon-name-part taxon-name-part-type="species" reg="ursulae">ursulae</tp:taxon-name-part></tp:taxon-name></italic> sp. nov. soldiers (<italic>N</italic> = 2).</p></caption><table id="TID0EKBAI" rules="all"><tbody><tr><th rowspan="1" colspan="1">Character</th><th rowspan="1" colspan="1">Holotype</th><th rowspan="1" colspan="1">Measurements</th></tr><tr><td rowspan="1" colspan="1">Head length with mandibles</td><td rowspan="1" colspan="1">2.81</td><td rowspan="1" colspan="1">2.81, 2.90</td></tr><tr><td rowspan="1" colspan="1">Head length to lateral base of mandibles</td><td rowspan="1" colspan="1">1.87</td><td rowspan="1" colspan="1">1.87, 1.99</td></tr><tr><td rowspan="1" colspan="1">Head width max.</td><td rowspan="1" colspan="1">1.12</td><td rowspan="1" colspan="1">1.12, 1.22</td></tr><tr><td rowspan="1" colspan="1">Head height with postmentum</td><td rowspan="1" colspan="1">1.06</td><td rowspan="1" colspan="1">1.06, 1.20</td></tr><tr><td rowspan="1" colspan="1">Postmentum width min.</td><td rowspan="1" colspan="1">0.22</td><td rowspan="1" colspan="1">0.22, 0.24</td></tr><tr><td rowspan="1" colspan="1">Postmentum length</td><td rowspan="1" colspan="1">1.34</td><td rowspan="1" colspan="1">1.34, 1.38</td></tr><tr><td rowspan="1" colspan="1">Pronotum width</td><td rowspan="1" colspan="1">1.27</td><td rowspan="1" colspan="1">1.27, 1.39</td></tr><tr><td rowspan="1" colspan="1">Pronotum length</td><td rowspan="1" colspan="1">0.63</td><td rowspan="1" colspan="1">0.63, 0.70</td></tr><tr><td rowspan="1" colspan="1">Third antennal article length</td><td rowspan="1" colspan="1">0.16</td><td rowspan="1" colspan="1">0.16, 0.17</td></tr><tr><td rowspan="1" colspan="1">Left mandible length (from dorsal condyle)</td><td rowspan="1" colspan="1">1.17</td><td rowspan="1" colspan="1">1.17, 1.22</td></tr><tr><td rowspan="1" colspan="1">Frontal angle (° degrees)</td><td rowspan="1" colspan="1">34</td><td rowspan="1" colspan="1">29, 34</td></tr></tbody></table></table-wrap><fig id="F2" position="float" orientation="portrait"><object-id xmlns:xlink="http://www.w3.org/1999/xlink" content-type="doi" xlink:type="simple">10.3897/zookeys.1057.65877.figure2</object-id><object-id xmlns:xlink="http://www.w3.org/1999/xlink" content-type="arpha" xlink:type="simple">D4840409-7852-5E97-B791-CEB7E4469B12</object-id><label>Figure 2.</label><caption><p><italic><tp:taxon-name><tp:taxon-name-part taxon-name-part-type="genus" reg="Rugitermes">Rugitermes</tp:taxon-name-part><tp:taxon-name-part taxon-name-part-type="species" reg="ursulae">ursulae</tp:taxon-name-part></tp:taxon-name></italic> sp. nov. soldier (holotype) head and pronotum <bold>A</bold> dorsal <bold>B</bold> lateral <bold>C</bold> ventral view <bold>D</bold> frontal view (black arrows mark inconspicuous subflangular elevation, red arrows mark margins of antennal carinae) <bold>E</bold> anterior dorsal (yellow arrow marks frontolateral ridge).</p></caption><graphic xmlns:xlink="http://www.w3.org/1999/xlink" xlink:href="zookeys-1057-023-g002.jpg" position="float" orientation="portrait" xlink:type="simple" id="oo_580885.jpg"><uri content-type="original_file" xlink:type="simple">https://binary.pensoft.net/fig/580885</uri></graphic></fig><p>The imago of <italic><tp:taxon-name><tp:taxon-name-part taxon-name-part-type="genus" reg="Rugitermes">R.</tp:taxon-name-part><tp:taxon-name-part taxon-name-part-type="species" reg="ursulae">ursulae</tp:taxon-name-part></tp:taxon-name></italic> sp. nov. is also the smallest of all <italic><tp:taxon-name><tp:taxon-name-part taxon-name-part-type="genus" reg="Rugitermes">Rugitermes</tp:taxon-name-part></tp:taxon-name></italic> species (Fig. <xref ref-type="fig" rid="F3">3</xref>; Tables <xref ref-type="table" rid="T1">1</xref>, <xref ref-type="table" rid="T3">3</xref>). The imago of <italic><tp:taxon-name><tp:taxon-name-part taxon-name-part-type="genus" reg="Rugitermes">R.</tp:taxon-name-part><tp:taxon-name-part taxon-name-part-type="species" reg="ursulae">ursulae</tp:taxon-name-part></tp:taxon-name></italic> sp. nov. has disproportionally large eyes and ocelli in relation to head dimensions, when compared with another small <italic><tp:taxon-name><tp:taxon-name-part taxon-name-part-type="genus" reg="Rugitermes">Rugitermes</tp:taxon-name-part></tp:taxon-name></italic> species, <italic><tp:taxon-name><tp:taxon-name-part taxon-name-part-type="genus" reg="Rugitermes">R.</tp:taxon-name-part><tp:taxon-name-part taxon-name-part-type="species" reg="flavicinctus">flavicinctus</tp:taxon-name-part></tp:taxon-name></italic>, which is known from Guyana (Table <xref ref-type="table" rid="T1">1</xref>; Fig. <xref ref-type="fig" rid="F3">3</xref>). <italic><tp:taxon-name><tp:taxon-name-part taxon-name-part-type="genus" reg="Rugitermes">Rugitermes</tp:taxon-name-part><tp:taxon-name-part taxon-name-part-type="species" reg="ursulae">ursulae</tp:taxon-name-part></tp:taxon-name></italic> sp. nov. is the only <italic><tp:taxon-name><tp:taxon-name-part taxon-name-part-type="genus" reg="Rugitermes">Rugitermes</tp:taxon-name-part></tp:taxon-name></italic> imago with a dark-castaneous head capsule and pale-yellow coloration of the pronotum.</p><table-wrap id="T3" position="float" orientation="portrait"><label>Table 3.</label><caption><p>Measurements (mm) of <italic><tp:taxon-name><tp:taxon-name-part taxon-name-part-type="genus" reg="Rugitermes">Rugitermes</tp:taxon-name-part><tp:taxon-name-part taxon-name-part-type="species" reg="ursulae">ursulae</tp:taxon-name-part></tp:taxon-name></italic> sp. nov. dealated imagoes (<italic>N</italic> = 2).</p></caption><table id="TID0ECIAI" rules="all"><tbody><tr><th rowspan="1" colspan="1">Character</th><th rowspan="1" colspan="1">Measurements</th></tr><tr><td rowspan="1" colspan="1">Eye diameter max.</td><td rowspan="1" colspan="1">0.30, 032</td></tr><tr><td rowspan="1" colspan="1">Ocellus diameter max.</td><td rowspan="1" colspan="1">0.09, 0.10</td></tr><tr><td rowspan="1" colspan="1">Head width (max. with eyes)</td><td rowspan="1" colspan="1">1.10, 1.20</td></tr><tr><td rowspan="1" colspan="1">Head length to tip</td><td rowspan="1" colspan="1">1.44, 1.49</td></tr><tr><td rowspan="1" colspan="1">Head height</td><td rowspan="1" colspan="1">0.78, 0.87</td></tr><tr><td rowspan="1" colspan="1">Pronotum width max.</td><td rowspan="1" colspan="1">1.25, 1.27</td></tr><tr><td rowspan="1" colspan="1">Pronotum length min.</td><td rowspan="1" colspan="1">0.64, 0.70</td></tr></tbody></table></table-wrap></tp:treatment-sec><tp:treatment-sec sec-type="type locality" id="SECID0ECRAG"><title>Type locality.</title><p>“Los primates” Colosó, Sucre, Colombia (Fig. <xref ref-type="fig" rid="F1">1</xref>, Suppl. material <xref ref-type="supplementary-material" rid="S2">2</xref>: Fig. S1)</p></tp:treatment-sec><tp:treatment-sec sec-type="description" id="SECID0EURAG"><title>Description.</title><p><bold><italic>Soldier</italic></bold> (Fig. <xref ref-type="fig" rid="F2">2</xref>, Table <xref ref-type="table" rid="T2">2</xref>). Head capsule, in dorsal view, light yellowish orange. Occiput and posterior vertex grading from pale orange to yellow orange towards frons. Postmentum concolorous with head capsule; narrowest at posterior third (Fig. <xref ref-type="fig" rid="F2">2C</xref>). Pronotum pale yellow, nearly transparent toward lateral margins. Mandibles dark reddish brown near base, grading to black from mid-length to tips. Third antennal article clavate, more pigmented than other articles; article formula 2&lt;3&gt;4=5. Pronotum twice as wide as long, anterior margin shallowly concave, anterolateral corners evenly rounded with a few bristles and scattered setae in posterolateral margins. Postmentum concolorous with head capsule; narrowest at posterior third (Fig. <xref ref-type="fig" rid="F2">2C</xref>). Eye spots barely discernable, forming pale blotches behind antennal carinae. In dorsal view, head capsule rectangular with lateral margins parallel. Frons angled ca 30° below plane of vertex (Fig. <xref ref-type="fig" rid="F2">2B</xref>); frons weakly concave with undulating rugosity in middle extending to postclypeus (Fig. <xref ref-type="fig" rid="F2">2E</xref>). In frontal view, shallow elevations on each side of frontal margin; about a dozen medium to long setae above and lateral to each elevation (Fig. <xref ref-type="fig" rid="F2">2D</xref>). Frontolateral ridges about 85° in dorsal view; corners evenly rounded (Fig. <xref ref-type="fig" rid="F2">2E</xref>). Antennal carinae with projecting dorsal and posterior margins not exceeding head width; anterior margins below frontolateral ridges. Mandibles with weak basal humps; outer margins of blades straight from humps to distal fourth. First marginal tooth of left mandible three-fourths from tip; directed forward. First marginal tooth of right mandible at basal third.</p><p><bold><italic>Imago</italic></bold> (Fig. <xref ref-type="fig" rid="F3">3</xref>, Table <xref ref-type="table" rid="T3">3</xref>). Head capsule dark castaneous; pronotum pale yellowish, contrasting sharply with head capsule. Eyes small, ellipsoid. Ocellus hyaline, nearly circular, separated from eye by one-third its diameter. Antennae articles 2–4 pale yellow; first darker, fifth and beyond progressively darker. Antennae with at least 10 articles (broken), formula 1&gt;2=3&gt;4. Head vertex and frons with few short setae. Pronotum twice as wide as long. Pronotum wider than head capsule; anterior margin straight, posterolateral corners evenly rounded with scattered bristles, posterior margin narrowly concave. Legs light brown grading to pale yellow toward tibia. Arolium present.</p><fig id="F3" position="float" orientation="portrait"><object-id xmlns:xlink="http://www.w3.org/1999/xlink" content-type="doi" xlink:type="simple">10.3897/zookeys.1057.65877.figure3</object-id><object-id xmlns:xlink="http://www.w3.org/1999/xlink" content-type="arpha" xlink:type="simple">3E226030-06C6-51E0-8D3C-2AE8A207C5F6</object-id><label>Figure 3.</label><caption><p><italic><tp:taxon-name><tp:taxon-name-part taxon-name-part-type="genus" reg="Rugitermes">Rugitermes</tp:taxon-name-part><tp:taxon-name-part taxon-name-part-type="species" reg="ursulae">ursulae</tp:taxon-name-part></tp:taxon-name></italic> sp. nov. imago head and pronotum <bold>A</bold> dorsal <bold>B</bold> lateral view.</p></caption><graphic xmlns:xlink="http://www.w3.org/1999/xlink" xlink:href="zookeys-1057-023-g003.jpg" position="float" orientation="portrait" xlink:type="simple" id="oo_581174.jpg"><uri content-type="original_file" xlink:type="simple">https://binary.pensoft.net/fig/581174</uri></graphic></fig></tp:treatment-sec><tp:treatment-sec sec-type="distribution" id="SECID0EFUAG"><title>Distribution and biological observations.</title><p>‘Los Primates’ is located in the mountains of the municipality of Colosó, Sucre. It is a regional forest reserve created in 1983, containing primary and secondary tropical dry forest. The mean annual temperature is 26.7 °C (min: 25.8 °C; max: 27.8 °C) with an annual precipitation of around 1337 mm (INDERENA, 1983; <xref ref-type="bibr" rid="B13">Hijmans et al. 2005</xref>). The specimens of <italic><tp:taxon-name><tp:taxon-name-part taxon-name-part-type="genus" reg="Rugitermes">Rugitermes</tp:taxon-name-part><tp:taxon-name-part taxon-name-part-type="species" reg="ursulae">ursulae</tp:taxon-name-part></tp:taxon-name></italic> sp. nov. were collected from a small, dry branch (ca 12 mm in diameter) of a leafless bush (Suppl. material <xref ref-type="supplementary-material" rid="S2">2</xref>: Fig. S1).</p></tp:treatment-sec><tp:treatment-sec sec-type="etymology" id="SECID0ECVAG"><title>Etymology.</title><p>“Ursulae” derived from a diminutive of the Latin <italic>ursa</italic>, which means “little bear”, in line with the small size of the species. Ursula is also the name of José Arcadio Buendía’s wife in the novel “One hundred years of solitude” written by Gabriel García Márquez and represents an apology/symbolism for the spiritual engine, entrepreneurship, and hard and silent work of many women around the world.</p></tp:treatment-sec><tp:treatment-sec sec-type="Molecular analysis of the COII fragment" id="SECID0EKVAG"><title>Molecular analysis of the <abbrev xmlns:xlink="http://www.w3.org/1999/xlink" xlink:title="cytochrome oxidase II" id="ABBRID0EPVAG" xlink:type="simple">COII</abbrev> fragment.</title><p>The topology and splits inferred from the multiple sequence alignment of the <abbrev xmlns:xlink="http://www.w3.org/1999/xlink" xlink:title="cytochrome oxidase II" id="ABBRID0EVVAG" xlink:type="simple">COII</abbrev> fragment for all <tp:taxon-name><tp:taxon-name-part taxon-name-part-type="family">Kalotermitidae</tp:taxon-name-part></tp:taxon-name> genera available in <abbrev xmlns:xlink="http://www.w3.org/1999/xlink" xlink:title="National Center for Biotechnology Information" id="ABBRID0E5VAG" xlink:type="simple">NCBI</abbrev>, and including our new species, revealed a <abbrev xmlns:xlink="http://www.w3.org/1999/xlink" xlink:title="cytochrome oxidase II" id="ABBRID0ECWAG" xlink:type="simple">COII</abbrev><abbrev xmlns:xlink="http://www.w3.org/1999/xlink" xlink:title="maximum likelihood" id="ABBRID0EGWAG" xlink:type="simple">ML</abbrev> gene tree that clearly separated <italic><tp:taxon-name><tp:taxon-name-part taxon-name-part-type="genus" reg="Rugitermes">R.</tp:taxon-name-part><tp:taxon-name-part taxon-name-part-type="species" reg="ursulae">ursulae</tp:taxon-name-part></tp:taxon-name></italic> sp. nov. from the two other <italic><tp:taxon-name><tp:taxon-name-part taxon-name-part-type="genus" reg="Rugitermes">Rugitermes</tp:taxon-name-part></tp:taxon-name></italic> species with maximal <abbrev xmlns:xlink="http://www.w3.org/1999/xlink" xlink:title="bootstrap" id="ABBRID0E3WAG" xlink:type="simple">BS</abbrev> support. Furthermore, it suggests that the genus <italic><tp:taxon-name><tp:taxon-name-part taxon-name-part-type="genus" reg="Rugitermes">Rugitermes</tp:taxon-name-part></tp:taxon-name></italic> is monophyletic (maximal <abbrev xmlns:xlink="http://www.w3.org/1999/xlink" xlink:title="bootstrap" id="ABBRID0EHXAG" xlink:type="simple">BS</abbrev> support) and that it is the sister taxon of <italic><tp:taxon-name><tp:taxon-name-part taxon-name-part-type="genus" reg="Postelectrotermes">Postelectrotermes</tp:taxon-name-part></tp:taxon-name></italic>, however support values for the latter are low (19% <abbrev xmlns:xlink="http://www.w3.org/1999/xlink" xlink:title="bootstrap" id="ABBRID0ESXAG" xlink:type="simple">BS</abbrev>; Fig. <xref ref-type="fig" rid="F4">4</xref>).</p><fig id="F4" position="float" orientation="portrait"><object-id xmlns:xlink="http://www.w3.org/1999/xlink" content-type="doi" xlink:type="simple">10.3897/zookeys.1057.65877.figure4</object-id><object-id xmlns:xlink="http://www.w3.org/1999/xlink" content-type="arpha" xlink:type="simple">42655CBE-DF5D-51A4-9964-A68C2CB1311E</object-id><label>Figure 4.</label><caption><p>Maximum likelihood (<abbrev xmlns:xlink="http://www.w3.org/1999/xlink" xlink:title="Maximum likelihood" id="ABBRID0ECYAG" xlink:type="simple">ML</abbrev>) tree inferred from <abbrev xmlns:xlink="http://www.w3.org/1999/xlink" xlink:title="cytochrome oxidase II" id="ABBRID0EGYAG" xlink:type="simple">COII</abbrev> mtDNA gene sequences of 30 species of <tp:taxon-name><tp:taxon-name-part taxon-name-part-type="family">Kalotermitidae</tp:taxon-name-part></tp:taxon-name>, including the woodroach, <italic><tp:taxon-name><tp:taxon-name-part taxon-name-part-type="genus" reg="Cryptocercus">Cryptocercus</tp:taxon-name-part><tp:taxon-name-part taxon-name-part-type="species" reg="punctulatus">punctulatus</tp:taxon-name-part></tp:taxon-name></italic>, as outgroup. Numbers before the splits show statistical bootstrap support (<abbrev xmlns:xlink="http://www.w3.org/1999/xlink" xlink:title="bootstrap support" id="ABBRID0E1YAG" xlink:type="simple">BS</abbrev>). Terminals are labeled with the respective <abbrev xmlns:xlink="http://www.w3.org/1999/xlink" xlink:title="National Center for Biotechnology Information" id="ABBRID0E5YAG" xlink:type="simple">NCBI</abbrev> access numbers and genus or species name. <italic><tp:taxon-name><tp:taxon-name-part taxon-name-part-type="genus" reg="Rugitermes">Rugitermes</tp:taxon-name-part><tp:taxon-name-part taxon-name-part-type="species" reg="ursulae">ursulae</tp:taxon-name-part></tp:taxon-name></italic> sp. nov. is shown in bold.</p></caption><graphic xmlns:xlink="http://www.w3.org/1999/xlink" xlink:href="zookeys-1057-023-g004.jpg" position="float" orientation="portrait" xlink:type="simple" id="oo_580886.jpg"><uri content-type="original_file" xlink:type="simple">https://binary.pensoft.net/fig/580886</uri></graphic></fig><p>The <italic>p</italic>-distance analyses revealed that the barcode sequences most similar to <italic><tp:taxon-name><tp:taxon-name-part taxon-name-part-type="genus" reg="Rugitermes">R.</tp:taxon-name-part><tp:taxon-name-part taxon-name-part-type="species" reg="ursulae">ursulae</tp:taxon-name-part></tp:taxon-name></italic> (accession number: <ext-link xmlns:xlink="http://www.w3.org/1999/xlink" ext-link-type="gen" xlink:href="MW600961" xlink:type="simple">MW600961</ext-link>) belonged to <italic><tp:taxon-name><tp:taxon-name-part taxon-name-part-type="genus" reg="Rugitermes">Rugitermes</tp:taxon-name-part></tp:taxon-name></italic> sp. A TB-2014 (accession number: <ext-link xmlns:xlink="http://www.w3.org/1999/xlink" ext-link-type="gen" xlink:href="KP026284.1" xlink:type="simple">KP026284.1</ext-link>) and <italic><tp:taxon-name><tp:taxon-name-part taxon-name-part-type="genus" reg="Rugitermes">Rugitermes</tp:taxon-name-part></tp:taxon-name></italic> ADD 2015-29 (accession number: <ext-link xmlns:xlink="http://www.w3.org/1999/xlink" ext-link-type="gen" xlink:href="MW600962" xlink:type="simple">MW600962</ext-link>); they shared 87% and 86% sequence similarity (<italic>p</italic>-distance), respectively (Suppl. material <xref ref-type="supplementary-material" rid="S1">1</xref>: Table S2).</p></tp:treatment-sec><tp:treatment-sec><!--Section generated to contain objects referenced in tp:taxon-treatment.--><table-wrap id="T1" position="float" orientation="portrait"><label>Table 1.</label><caption><p>Comparison of head measurements (mm) and coloration of soldiers and imagoes of different <italic><tp:taxon-name><tp:taxon-name-part taxon-name-part-type="genus" reg="Rugitermes">Rugitermes</tp:taxon-name-part></tp:taxon-name></italic> species.</p></caption><table id="TID0EXBBG" rules="all"><tbody><tr><th rowspan="2" colspan="1">No.</th><th rowspan="2" colspan="1">Species</th><th rowspan="2" colspan="1">Distribution*</th><th rowspan="1" colspan="2">Soldier</th><th rowspan="1" colspan="4">Imago</th><th rowspan="2" colspan="1">Reference</th></tr><tr><th rowspan="1" colspan="1">Head width</th><th rowspan="1" colspan="1">Mean</th><th rowspan="1" colspan="1">Head width</th><th rowspan="1" colspan="1">Mean</th><th rowspan="1" colspan="1">Head color</th><th rowspan="1" colspan="1">Pronotum color</th></tr><tr><td rowspan="1" colspan="1">1</td><td rowspan="1" colspan="1"><italic><tp:taxon-name><tp:taxon-name-part taxon-name-part-type="genus" reg="Rugitermes">R.</tp:taxon-name-part><tp:taxon-name-part taxon-name-part-type="species" reg="ursulae">ursulae</tp:taxon-name-part></tp:taxon-name></italic> sp. nov.</td><td rowspan="1" colspan="1"><abbrev xmlns:xlink="http://www.w3.org/1999/xlink" xlink:title="South America Soldier’s scale Imago’s scale" id="ABBRID0EMGAC" xlink:type="simple">SA</abbrev> (Colombia)</td><td rowspan="1" colspan="1">1.12–1.22</td><td rowspan="1" colspan="1" style="background: #588ac6">1.17</td><td rowspan="1" colspan="1">1.10–1.20</td><td rowspan="1" colspan="1" style="background: #588ac6">1.15</td><td rowspan="1" colspan="1">Dark castaneous</td><td rowspan="1" colspan="1">Pale yellow</td><td rowspan="1" colspan="1">This publication</td></tr><tr><td rowspan="1" colspan="1">2</td><td rowspan="1" colspan="1">
                <italic><tp:taxon-name>
                    <tp:taxon-name-part taxon-name-part-type="genus" reg="Rugitermes">R.</tp:taxon-name-part>
                    <tp:taxon-name-part taxon-name-part-type="species" reg="flavicinctus">flavicinctus</tp:taxon-name-part>
                  </tp:taxon-name></italic>
              </td><td rowspan="1" colspan="1"><abbrev xmlns:xlink="http://www.w3.org/1999/xlink" xlink:title="South America Soldier’s scale Imago’s scale" id="ABBRID0E5HAC" xlink:type="simple">SA</abbrev> (Guyana)</td><td rowspan="1" colspan="1">1.19–1.35</td><td rowspan="1" colspan="1" style="background: #7aa0cf">1.27</td><td rowspan="1" colspan="1">1.19</td><td rowspan="1" colspan="1" style="background: #81a5d2">1.19</td><td rowspan="1" colspan="1">Black</td><td rowspan="1" colspan="1">Yellow</td><td rowspan="1" colspan="1">
                <xref ref-type="bibr" rid="B8">Emerson 1925</xref>
              </td></tr><tr><td rowspan="1" colspan="1">3</td><td rowspan="1" colspan="1">
                <italic><tp:taxon-name>
                    <tp:taxon-name-part taxon-name-part-type="genus" reg="Rugitermes">R.</tp:taxon-name-part>
                    <tp:taxon-name-part taxon-name-part-type="species" reg="rufus">rufus</tp:taxon-name-part>
                  </tp:taxon-name></italic>
              </td><td rowspan="1" colspan="1"><abbrev xmlns:xlink="http://www.w3.org/1999/xlink" xlink:title="South America Soldier’s scale Imago’s scale" id="ABBRID0EVJAC" xlink:type="simple">SA</abbrev> (Bolivia)</td><td rowspan="1" colspan="1">1.16–1.56</td><td rowspan="1" colspan="1" style="background: #adc4e2">1.42</td><td rowspan="1" colspan="1">1.19–1.26</td><td rowspan="1" colspan="1" style="background: #abc2e1">1.23</td><td rowspan="1" colspan="1">Reddish</td><td rowspan="1" colspan="1"/><td rowspan="1" colspan="1">
                <xref ref-type="bibr" rid="B36">Scheffrahn and Carrijo 2020</xref>
              </td></tr><tr><td rowspan="1" colspan="1">4</td><td rowspan="1" colspan="1">
                <italic><tp:taxon-name>
                    <tp:taxon-name-part taxon-name-part-type="genus" reg="Rugitermes">R.</tp:taxon-name-part>
                    <tp:taxon-name-part taxon-name-part-type="species" reg="magninotus">magninotus</tp:taxon-name-part>
                  </tp:taxon-name></italic>
              </td><td rowspan="1" colspan="1"><abbrev xmlns:xlink="http://www.w3.org/1999/xlink" xlink:title="South America Soldier’s scale Imago’s scale" id="ABBRID0EMLAC" xlink:type="simple">SA</abbrev> (Guyana, Peru)</td><td rowspan="1" colspan="1">1.38–1.48</td><td rowspan="1" colspan="1" style="background: #b1c6e3">1.43</td><td rowspan="1" colspan="1">1.25</td><td rowspan="1" colspan="1" style="background: #c0d1e8">1.25</td><td rowspan="1" colspan="1">Black</td><td rowspan="1" colspan="1">Yellow</td><td rowspan="1" colspan="1">
                <xref ref-type="bibr" rid="B8">Emerson 1925</xref>
              </td></tr><tr><td rowspan="1" colspan="1">5</td><td rowspan="1" colspan="1">
                <italic><tp:taxon-name>
                    <tp:taxon-name-part taxon-name-part-type="genus" reg="Rugitermes">R.</tp:taxon-name-part>
                    <tp:taxon-name-part taxon-name-part-type="species" reg="volcanensis">volcanensis</tp:taxon-name-part>
                  </tp:taxon-name></italic>
              </td><td rowspan="1" colspan="1"><abbrev xmlns:xlink="http://www.w3.org/1999/xlink" xlink:title="South America Soldier’s scale Imago’s scale" id="ABBRID0EDNAC" xlink:type="simple">SA</abbrev> (Bolivia)</td><td rowspan="1" colspan="1">1.24–1.88</td><td rowspan="1" colspan="1" style="background: #d6e0f0">1.54</td><td rowspan="1" colspan="1">1.21</td><td rowspan="1" colspan="1" style="background: #96b3da">1.21</td><td rowspan="1" colspan="1">Black</td><td rowspan="1" colspan="1"/><td rowspan="1" colspan="1">
                <xref ref-type="bibr" rid="B36">Scheffrahn and Carrijo 2020</xref>
              </td></tr><tr><td rowspan="1" colspan="1">6</td><td rowspan="1" colspan="1">
                <italic><tp:taxon-name>
                    <tp:taxon-name-part taxon-name-part-type="genus" reg="Rugitermes">R.</tp:taxon-name-part>
                    <tp:taxon-name-part taxon-name-part-type="species" reg="athertoni">athertoni</tp:taxon-name-part>
                  </tp:taxon-name></italic>
              </td><td rowspan="1" colspan="1"><abbrev xmlns:xlink="http://www.w3.org/1999/xlink" xlink:title="Oceania" id="ABBRID0E1OAC" xlink:type="simple">OC</abbrev> (Polynesia)</td><td rowspan="1" colspan="1">1.47–1.73</td><td rowspan="1" colspan="1" style="background: #ebf0f9">1.60</td><td rowspan="1" colspan="1">1.26</td><td rowspan="1" colspan="1" style="background: #cad8ec">1.26</td><td rowspan="1" colspan="1">Brown/Black</td><td rowspan="1" colspan="1"/><td rowspan="1" colspan="1">
                <xref ref-type="bibr" rid="B21">Light 1932</xref>
              </td></tr><tr><td rowspan="1" colspan="1">7</td><td rowspan="1" colspan="1">
                <italic><tp:taxon-name>
                    <tp:taxon-name-part taxon-name-part-type="genus" reg="Rugitermes">R.</tp:taxon-name-part>
                    <tp:taxon-name-part taxon-name-part-type="species" reg="aridus">aridus</tp:taxon-name-part>
                  </tp:taxon-name></italic>
              </td><td rowspan="1" colspan="1"><abbrev xmlns:xlink="http://www.w3.org/1999/xlink" xlink:title="South America Soldier’s scale Imago’s scale" id="ABBRID0ESAAE" xlink:type="simple">SA</abbrev> (Peru)</td><td rowspan="1" colspan="1">1.44–1.72</td><td rowspan="1" colspan="1" style="background: #ebf0f9">1.60</td><td rowspan="1" colspan="1">
                <abbrev xmlns:xlink="http://www.w3.org/1999/xlink" xlink:title="Not available" id="ABBRID0EBBAE" xlink:type="simple">NA</abbrev>
              </td><td rowspan="1" colspan="1">
                <abbrev xmlns:xlink="http://www.w3.org/1999/xlink" xlink:title="Not available" id="ABBRID0EJBAE" xlink:type="simple">NA</abbrev>
              </td><td rowspan="1" colspan="1">Black</td><td rowspan="1" colspan="1">Yellow</td><td rowspan="1" colspan="1">
                <xref ref-type="bibr" rid="B36">Scheffrahn and Carrijo 2020</xref>
              </td></tr><tr><td rowspan="1" colspan="1">8</td><td rowspan="1" colspan="1">
                <italic><tp:taxon-name>
                    <tp:taxon-name-part taxon-name-part-type="genus" reg="Rugitermes">R.</tp:taxon-name-part>
                    <tp:taxon-name-part taxon-name-part-type="species" reg="niger">niger</tp:taxon-name-part>
                  </tp:taxon-name></italic>
              </td><td rowspan="1" colspan="1"><abbrev xmlns:xlink="http://www.w3.org/1999/xlink" xlink:title="South America Soldier’s scale Imago’s scale" id="ABBRID0ESCAE" xlink:type="simple">SA</abbrev> (Brazil)</td><td rowspan="1" colspan="1">1.50–1.80</td><td rowspan="1" colspan="1" style="background: #fcfcfe">1.65</td><td rowspan="1" colspan="1">1.26–1.34</td><td rowspan="1" colspan="1" style="background: #f1f4fa">1.30</td><td rowspan="1" colspan="1">Black</td><td rowspan="1" colspan="1"/><td rowspan="1" colspan="1">
                <xref ref-type="bibr" rid="B24">Oliveira 1979</xref>
              </td></tr><tr><td rowspan="1" colspan="1">9</td><td rowspan="1" colspan="1">
                <italic><tp:taxon-name>
                    <tp:taxon-name-part taxon-name-part-type="genus" reg="Rugitermes">R.</tp:taxon-name-part>
                    <tp:taxon-name-part taxon-name-part-type="species" reg="kirbyi">kirbyi</tp:taxon-name-part>
                  </tp:taxon-name></italic>
              </td><td rowspan="1" colspan="1"><abbrev xmlns:xlink="http://www.w3.org/1999/xlink" xlink:title="Central America" id="ABBRID0EJEAE" xlink:type="simple">CA</abbrev> (Costa Rica, Panama)</td><td rowspan="1" colspan="1">1.65</td><td rowspan="1" colspan="1" style="background: #fcfcfe">1.65</td><td rowspan="1" colspan="1">1.60</td><td rowspan="1" colspan="1" style="background: #f6a4a8">1.60</td><td rowspan="1" colspan="1">Black</td><td rowspan="1" colspan="1">Yellow</td><td rowspan="1" colspan="1">
                <xref ref-type="bibr" rid="B40">Snyder 1926</xref>
              </td></tr><tr><td rowspan="1" colspan="1">10</td><td rowspan="1" colspan="1">
                <italic><tp:taxon-name>
                    <tp:taxon-name-part taxon-name-part-type="genus" reg="Rugitermes">R.</tp:taxon-name-part>
                    <tp:taxon-name-part taxon-name-part-type="species" reg="tinto">tinto</tp:taxon-name-part>
                  </tp:taxon-name></italic>
              </td><td rowspan="1" colspan="1"><abbrev xmlns:xlink="http://www.w3.org/1999/xlink" xlink:title="South America Soldier’s scale Imago’s scale" id="ABBRID0EAGAE" xlink:type="simple">SA</abbrev> (Colombia)</td><td rowspan="1" colspan="1">1.52–1.90</td><td rowspan="1" colspan="1" style="background: #fce5e7">1.72</td><td rowspan="1" colspan="1">1.31</td><td rowspan="1" colspan="1" style="background: #fcfcfe">1.31</td><td rowspan="1" colspan="1">Black</td><td rowspan="1" colspan="1">Yellow</td><td rowspan="1" colspan="1">
                <xref ref-type="bibr" rid="B37">Scheffrahn and Pinzón 2020</xref>
              </td></tr><tr><td rowspan="1" colspan="1">11</td><td rowspan="1" colspan="1">
                <italic><tp:taxon-name>
                    <tp:taxon-name-part taxon-name-part-type="genus" reg="Rugitermes">R.</tp:taxon-name-part>
                    <tp:taxon-name-part taxon-name-part-type="species" reg="unicolor">unicolor</tp:taxon-name-part>
                  </tp:taxon-name></italic>
              </td><td rowspan="1" colspan="1"><abbrev xmlns:xlink="http://www.w3.org/1999/xlink" xlink:title="Central America" id="ABBRID0EXHAE" xlink:type="simple">CA</abbrev> (Honduras)</td><td rowspan="1" colspan="1">1.80</td><td rowspan="1" colspan="1" style="background: #facbce">1.80</td><td rowspan="1" colspan="1">1.60</td><td rowspan="1" colspan="1" style="background: #f6a4a8">1.60</td><td rowspan="1" colspan="1">Yellow-brown</td><td rowspan="1" colspan="1">Yellow</td><td rowspan="1" colspan="1">
                <xref ref-type="bibr" rid="B41">Snyder 1952</xref>
              </td></tr><tr><td rowspan="1" colspan="1">12</td><td rowspan="1" colspan="1">
                <italic><tp:taxon-name>
                    <tp:taxon-name-part taxon-name-part-type="genus" reg="Rugitermes">R.</tp:taxon-name-part>
                    <tp:taxon-name-part taxon-name-part-type="species" reg="panamae">panamae</tp:taxon-name-part>
                  </tp:taxon-name></italic>
              </td><td rowspan="1" colspan="1"><abbrev xmlns:xlink="http://www.w3.org/1999/xlink" xlink:title="Central America" id="ABBRID0EOJAE" xlink:type="simple">CA</abbrev> (Panamá)</td><td rowspan="1" colspan="1">1.8–2.0</td><td rowspan="1" colspan="1" style="background: #f7aaad">1.90</td><td rowspan="1" colspan="1">1.4</td><td rowspan="1" colspan="1" style="background: #fce2e3">1.40</td><td rowspan="1" colspan="1">Black</td><td rowspan="1" colspan="1">Yellow</td><td rowspan="1" colspan="1">
                <xref ref-type="bibr" rid="B39">Snyder 1925</xref>
              </td></tr><tr><td rowspan="1" colspan="1">13</td><td rowspan="1" colspan="1">
                <italic><tp:taxon-name>
                    <tp:taxon-name-part taxon-name-part-type="genus" reg="Rugitermes">R.</tp:taxon-name-part>
                    <tp:taxon-name-part taxon-name-part-type="species" reg="bicolor">bicolor</tp:taxon-name-part>
                  </tp:taxon-name></italic>
              </td><td rowspan="1" colspan="1"><abbrev xmlns:xlink="http://www.w3.org/1999/xlink" xlink:title="South America Soldier’s scale Imago’s scale" id="ABBRID0EFLAE" xlink:type="simple">SA</abbrev> (Guyana)</td><td rowspan="1" colspan="1">1.80–2.07</td><td rowspan="1" colspan="1" style="background: #f69ea2">1.94</td><td rowspan="1" colspan="1">1.51</td><td rowspan="1" colspan="1" style="background: #f9c0c3">1.51</td><td rowspan="1" colspan="1">Black</td><td rowspan="1" colspan="1">Yellow</td><td rowspan="1" colspan="1">
                <xref ref-type="bibr" rid="B8">Emerson 1925</xref>
              </td></tr><tr><td rowspan="1" colspan="1">14</td><td rowspan="1" colspan="1">
                <italic><tp:taxon-name>
                    <tp:taxon-name-part taxon-name-part-type="genus" reg="Rugitermes">R.</tp:taxon-name-part>
                    <tp:taxon-name-part taxon-name-part-type="species" reg="occidentalis">occidentalis</tp:taxon-name-part>
                  </tp:taxon-name></italic>
              </td><td rowspan="1" colspan="1"><abbrev xmlns:xlink="http://www.w3.org/1999/xlink" xlink:title="South America Soldier’s scale Imago’s scale" id="ABBRID0E3MAE" xlink:type="simple">SA</abbrev> (Argentina)</td><td rowspan="1" colspan="1">2.00</td><td rowspan="1" colspan="1" style="background: #f48a8c">2.00</td><td rowspan="1" colspan="1">1.35</td><td rowspan="1" colspan="1" style="background: #fcf0f2">1.35</td><td rowspan="1" colspan="1">Black</td><td rowspan="1" colspan="1">Brown</td><td rowspan="1" colspan="1">
                <xref ref-type="bibr" rid="B38">Silvestri 1901</xref>
              </td></tr><tr><td rowspan="1" colspan="1">15</td><td rowspan="1" colspan="1">
                <italic><tp:taxon-name>
                    <tp:taxon-name-part taxon-name-part-type="genus" reg="Rugitermes">R.</tp:taxon-name-part>
                    <tp:taxon-name-part taxon-name-part-type="species" reg="laticollis">laticollis</tp:taxon-name-part>
                  </tp:taxon-name></italic>
              </td><td rowspan="1" colspan="1"><abbrev xmlns:xlink="http://www.w3.org/1999/xlink" xlink:title="South America Soldier’s scale Imago’s scale" id="ABBRID0ETOAE" xlink:type="simple">SA</abbrev> (Bolivia, Ecuador)</td><td rowspan="1" colspan="1">1.83–2.43</td><td rowspan="1" colspan="1" style="background: #f27579">2.06</td><td rowspan="1" colspan="1">1.5–2.00</td><td rowspan="1" colspan="1" style="background: #f48d90">1.68</td><td rowspan="1" colspan="1">Black</td><td rowspan="1" colspan="1"/><td rowspan="1" colspan="1"><xref ref-type="bibr" rid="B42">Snyder 1957</xref>; <xref ref-type="bibr" rid="B33">Scheffrahn 2015</xref></td></tr><tr><td rowspan="1" colspan="1">16</td><td rowspan="1" colspan="1">
                <italic><tp:taxon-name>
                    <tp:taxon-name-part taxon-name-part-type="genus" reg="Rugitermes">R.</tp:taxon-name-part>
                    <tp:taxon-name-part taxon-name-part-type="species" reg="costaricensis">costaricensis</tp:taxon-name-part>
                  </tp:taxon-name></italic>
              </td><td rowspan="1" colspan="1"><abbrev xmlns:xlink="http://www.w3.org/1999/xlink" xlink:title="Central America" id="ABBRID0ENQAE" xlink:type="simple">CA</abbrev> (Costa Rica)</td><td rowspan="1" colspan="1">2.10</td><td rowspan="1" colspan="1" style="background: #f1686b">2.10</td><td rowspan="1" colspan="1">1.80</td><td rowspan="1" colspan="1" style="background: #f1686b">1.80</td><td rowspan="1" colspan="1">Yellow-brown</td><td rowspan="1" colspan="1">Yellow</td><td rowspan="1" colspan="1">
                <xref ref-type="bibr" rid="B40">Snyder 1926</xref>
              </td></tr><tr><td rowspan="1" colspan="1">17</td><td rowspan="1" colspan="1">
                <italic><tp:taxon-name>
                    <tp:taxon-name-part taxon-name-part-type="genus" reg="Rugitermes">R.</tp:taxon-name-part>
                    <tp:taxon-name-part taxon-name-part-type="species" reg="nodulosus">nodulosus</tp:taxon-name-part>
                  </tp:taxon-name></italic>
              </td><td rowspan="1" colspan="1"><abbrev xmlns:xlink="http://www.w3.org/1999/xlink" xlink:title="South America Soldier’s scale Imago’s scale" id="ABBRID0EESAE" xlink:type="simple">SA</abbrev> (Brazil)</td><td rowspan="1" colspan="1">
                <abbrev xmlns:xlink="http://www.w3.org/1999/xlink" xlink:title="Not available" id="ABBRID0EMSAE" xlink:type="simple">NA</abbrev>
              </td><td rowspan="1" colspan="1">
                <abbrev xmlns:xlink="http://www.w3.org/1999/xlink" xlink:title="Not available" id="ABBRID0EUSAE" xlink:type="simple">NA</abbrev>
              </td><td rowspan="1" colspan="1">
                <abbrev xmlns:xlink="http://www.w3.org/1999/xlink" xlink:title="Not available" id="ABBRID0E3SAE" xlink:type="simple">NA</abbrev>
              </td><td rowspan="1" colspan="1">
                <abbrev xmlns:xlink="http://www.w3.org/1999/xlink" xlink:title="Not available" id="ABBRID0EETAE" xlink:type="simple">NA</abbrev>
              </td><td rowspan="1" colspan="1">Black</td><td rowspan="1" colspan="1">Yellow</td><td rowspan="1" colspan="1">
                <xref ref-type="bibr" rid="B12">Hagen 1858</xref>
              </td></tr><tr><td rowspan="1" colspan="1">18</td><td rowspan="1" colspan="1">
                <italic><tp:taxon-name>
                    <tp:taxon-name-part taxon-name-part-type="genus" reg="Rugitermes">R.</tp:taxon-name-part>
                    <tp:taxon-name-part taxon-name-part-type="species" reg="rugosus">rugosus</tp:taxon-name-part>
                  </tp:taxon-name></italic>
              </td><td rowspan="1" colspan="1"><abbrev xmlns:xlink="http://www.w3.org/1999/xlink" xlink:title="South America Soldier’s scale Imago’s scale" id="ABBRID0ENUAE" xlink:type="simple">SA</abbrev> (Brazil)</td><td rowspan="1" colspan="1">1.21 (1.7?)</td><td rowspan="1" colspan="1">
                <abbrev xmlns:xlink="http://www.w3.org/1999/xlink" xlink:title="Not available" id="ABBRID0EYUAE" xlink:type="simple">NA</abbrev>
              </td><td rowspan="1" colspan="1">
                <abbrev xmlns:xlink="http://www.w3.org/1999/xlink" xlink:title="Not available" id="ABBRID0EAVAE" xlink:type="simple">NA</abbrev>
              </td><td rowspan="1" colspan="1">
                <abbrev xmlns:xlink="http://www.w3.org/1999/xlink" xlink:title="Not available" id="ABBRID0EIVAE" xlink:type="simple">NA</abbrev>
              </td><td rowspan="1" colspan="1">Black</td><td rowspan="1" colspan="1"/><td rowspan="1" colspan="1">
                <xref ref-type="bibr" rid="B12">Hagen 1858</xref>
              </td></tr></tbody></table><table-wrap-foot><fn><p><abbrev xmlns:xlink="http://www.w3.org/1999/xlink" xlink:title="Not available" id="ABBRID0E5VAE" xlink:type="simple">NA</abbrev> = Not available</p><p>* <abbrev xmlns:xlink="http://www.w3.org/1999/xlink" xlink:title="Central America" id="ABBRID0EEWAE" xlink:type="simple">CA</abbrev> = Central America, <abbrev xmlns:xlink="http://www.w3.org/1999/xlink" xlink:title="Oceania" id="ABBRID0EIWAE" xlink:type="simple">OC</abbrev> = Oceania, <abbrev xmlns:xlink="http://www.w3.org/1999/xlink" xlink:title="South America Soldier’s scale Imago’s scale" id="ABBRID0EMWAE" xlink:type="simple">SA</abbrev> = South America</p><p>Soldier’s scale<inline-graphic xmlns:xlink="http://www.w3.org/1999/xlink" xlink:href="zookeys-1057-023-i001.jpg" xlink:type="simple" id="oo_581207.jpg"/></p><p>Imago’s scale<inline-graphic xmlns:xlink="http://www.w3.org/1999/xlink" xlink:href="zookeys-1057-023-i002.jpg" xlink:type="simple" id="oo_581208.jpg"/></p></fn></table-wrap-foot></table-wrap><fig id="F1" position="float" orientation="portrait"><object-id xmlns:xlink="http://www.w3.org/1999/xlink" content-type="doi" xlink:type="simple">10.3897/zookeys.1057.65877.figure1</object-id><object-id xmlns:xlink="http://www.w3.org/1999/xlink" content-type="arpha" xlink:type="simple">EE10AF0A-45B7-59C8-9136-BB7BA60469DD</object-id><label>Figure 1.</label><caption><p>Type localities of <italic><tp:taxon-name><tp:taxon-name-part taxon-name-part-type="genus" reg="Rugitermes">Rugitermes</tp:taxon-name-part></tp:taxon-name></italic> species described from Colombia. <italic><tp:taxon-name><tp:taxon-name-part taxon-name-part-type="genus" reg="Rugitermes">Rugitermes</tp:taxon-name-part><tp:taxon-name-part taxon-name-part-type="species" reg="ursulae">ursulae</tp:taxon-name-part></tp:taxon-name></italic> sp. nov. (red square) and <italic><tp:taxon-name><tp:taxon-name-part taxon-name-part-type="genus" reg="Rugitermes">R.</tp:taxon-name-part><tp:taxon-name-part taxon-name-part-type="species" reg="tinto">tinto</tp:taxon-name-part></tp:taxon-name></italic> (green squares).</p></caption><graphic xmlns:xlink="http://www.w3.org/1999/xlink" xlink:href="zookeys-1057-023-g001.jpg" position="float" orientation="portrait" xlink:type="simple" id="oo_580884.jpg"><uri content-type="original_file" xlink:type="simple">https://binary.pensoft.net/fig/580884</uri></graphic></fig><supplementary-material xmlns:xlink="http://www.w3.org/1999/xlink" id="S2" position="float" orientation="portrait" xlink:type="simple"><object-id content-type="doi" xlink:type="simple">10.3897/zookeys.1057.65877.suppl2</object-id><object-id content-type="arpha" xlink:type="simple">19CB516C-73A4-5090-8D75-6E0EF0A027D8</object-id><label>Supplementary material 2</label><caption><p>Figure S1</p></caption><statement content-type="dataType"><label>Data type</label><p>Multimedia: Photo</p></statement><statement content-type="notes"><label>Explanation note</label><p>Biome for <italic><tp:taxon-name><tp:taxon-name-part taxon-name-part-type="genus" reg="Rugitermes">Rugitermes</tp:taxon-name-part><tp:taxon-name-part taxon-name-part-type="species" reg="ursulae">ursulae</tp:taxon-name-part></tp:taxon-name></italic> sp. nov. (Tropical dry forest, Colosó, Colombia, July 2014).</p></statement><media xlink:href="zookeys-1057-023-s002.tif" mimetype="image" mime-subtype="tiff" position="float" orientation="portrait" xlink:type="simple" id="oo_580888.tif"><uri content-type="original_file" xlink:type="simple">https://binary.pensoft.net/file/580888</uri></media><permissions><license xlink:type="simple"><license-p>This dataset is made available under the Open Database License (http://opendatacommons.org/licenses/odbl/1.0/). The Open Database License (ODbL) is a license agreement intended to allow users to freely share, modify, and use this Dataset while maintaining this same freedom for others, provided that the original source and author(s) are credited.</license-p></license></permissions><attrib specific-use="authors">Robin Casalla, Rudolf H. Scheffrahn, Judith Korb</attrib></supplementary-material><supplementary-material xmlns:xlink="http://www.w3.org/1999/xlink" id="S1" position="float" orientation="portrait" xlink:type="simple"><object-id content-type="doi" xlink:type="simple">10.3897/zookeys.1057.65877.suppl1</object-id><object-id content-type="arpha" xlink:type="simple">B98CD7EA-CC5B-52EF-9779-EF22A97F6209</object-id><label>Supplementary material 1</label><caption><p>Tables S1, S2</p></caption><statement content-type="dataType"><label>Data type</label><p>Sequence accession identifier and Measures of genetic distance</p></statement><statement content-type="notes"><label>Explanation note</label><p><bold>Table S1.</bold> GenBank accession numbers for <abbrev xlink:title="cytochrome oxidase II" id="ABBRID0ETGBI" xlink:type="simple">COII</abbrev> gene sequences of <tp:taxon-name><tp:taxon-name-part taxon-name-part-type="family">Kalotermitidae</tp:taxon-name-part></tp:taxon-name> used in this study. <bold>Table S2.</bold> Nucleotide <italic>p</italic>-distances for <abbrev xlink:title="cytochrome oxidase II" id="ABBRID0EFHBI" xlink:type="simple">COII</abbrev> sequences between <italic><tp:taxon-name><tp:taxon-name-part taxon-name-part-type="genus" reg="Rugitermes">Rugitermes</tp:taxon-name-part><tp:taxon-name-part taxon-name-part-type="species" reg="ursulae">ursulae</tp:taxon-name-part></tp:taxon-name></italic> sp. nov. (bold) and other species belonging to <tp:taxon-name><tp:taxon-name-part taxon-name-part-type="family">Kalotermitidae</tp:taxon-name-part></tp:taxon-name>. <italic><tp:taxon-name><tp:taxon-name-part taxon-name-part-type="genus" reg="Cryptocercus">Cryptocercus</tp:taxon-name-part><tp:taxon-name-part taxon-name-part-type="species" reg="punctulatus">punctulatus</tp:taxon-name-part></tp:taxon-name></italic> used as outgroup.</p></statement><media xlink:href="zookeys-1057-023-s001.xlsx" mimetype="application" mime-subtype="vnd.openxmlformats-officedocument.spreadsheetml.sheet" position="float" orientation="portrait" xlink:type="simple" id="oo_580887.xlsx"><uri content-type="original_file" xlink:type="simple">https://binary.pensoft.net/file/580887</uri></media><permissions><license xlink:type="simple"><license-p>This dataset is made available under the Open Database License (http://opendatacommons.org/licenses/odbl/1.0/). The Open Database License (ODbL) is a license agreement intended to allow users to freely share, modify, and use this Dataset while maintaining this same freedom for others, provided that the original source and author(s) are credited.</license-p></license></permissions><attrib specific-use="authors">Robin Casalla, Rudolf H. Scheffrahn, Judith Korb</attrib></supplementary-material></tp:treatment-sec><ref-list><ref id="B8"><mixed-citation xmlns:xlink="http://www.w3.org/1999/xlink" xlink:type="simple"><person-group><name name-style="western"><surname>Emerson</surname><given-names>AE</given-names></name></person-group> (<year>1925</year>) <article-title>The termites of Kartabo, Bartica District, British Guiana.</article-title><source>Zoologica (New York)</source><volume>6</volume>: <fpage>291</fpage>–<lpage>459</lpage>.</mixed-citation></ref><ref id="B36"><mixed-citation xmlns:xlink="http://www.w3.org/1999/xlink" xlink:type="simple"><person-group><name name-style="western"><surname>Scheffrahn</surname><given-names>RH</given-names></name><name name-style="western"><surname>Carrijo</surname><given-names>TF</given-names></name></person-group> (<year>2020</year>) Three new species of <italic><tp:taxon-name><tp:taxon-name-part taxon-name-part-type="genus">Rugitermes</tp:taxon-name-part></tp:taxon-name></italic> (<tp:taxon-name><tp:taxon-name-part taxon-name-part-type="order">Isoptera</tp:taxon-name-part></tp:taxon-name>, <tp:taxon-name><tp:taxon-name-part taxon-name-part-type="family">Kalotermitidae</tp:taxon-name-part></tp:taxon-name>) from Peru and Bolivia. ZooKeys 1000: 31–44. hhttps://doi.org/<ext-link xlink:type="simple" ext-link-type="doi" xlink:href="10.3897/zookeys.1000.59219">10.3897/zookeys.1000.59219</ext-link></mixed-citation></ref><ref id="B21"><mixed-citation xmlns:xlink="http://www.w3.org/1999/xlink" xlink:type="simple"><person-group><name name-style="western"><surname>Light</surname><given-names>S</given-names></name></person-group> (<year>1932</year>) <article-title>Termites of the Marquesas Islands.</article-title><source>Bulletin of the Bernice Pauahi Bishop Museum</source><volume>98</volume>: <fpage>73</fpage>–<lpage>86</lpage>.</mixed-citation></ref><ref id="B24"><mixed-citation xmlns:xlink="http://www.w3.org/1999/xlink" xlink:type="simple"><person-group><name name-style="western"><surname>Oliveira</surname><given-names>G</given-names></name></person-group> (<year>1979</year>) <article-title><italic><tp:taxon-name><tp:taxon-name-part taxon-name-part-type="genus">Rugitermes</tp:taxon-name-part><tp:taxon-name-part taxon-name-part-type="species">niger</tp:taxon-name-part></tp:taxon-name></italic> (<tp:taxon-name><tp:taxon-name-part taxon-name-part-type="order">Isoptera</tp:taxon-name-part></tp:taxon-name>, <tp:taxon-name><tp:taxon-name-part taxon-name-part-type="family">Kalotermitidae</tp:taxon-name-part></tp:taxon-name>), nova espécie de térmita do sul do Brasil.</article-title><source>Dusenia</source><volume>11</volume>: <fpage>9</fpage>–<lpage>14</lpage>.</mixed-citation></ref><ref id="B40"><mixed-citation xmlns:xlink="http://www.w3.org/1999/xlink" xlink:type="simple"><person-group><name name-style="western"><surname>Snyder</surname><given-names>T</given-names></name></person-group> (<year>1926</year>) <article-title>Five new termites from Panama and Costa Rica.</article-title><source>Proceedings of the Entomological Society of Washington</source><volume>28</volume>: <fpage>7</fpage>–<lpage>16</lpage>.</mixed-citation></ref><ref id="B37"><mixed-citation xmlns:xlink="http://www.w3.org/1999/xlink" xlink:type="simple"><person-group><name name-style="western"><surname>Scheffrahn</surname><given-names>RH</given-names></name><name name-style="western"><surname>Pinzón</surname><given-names>OP</given-names></name></person-group> (<year>2020</year>) <article-title><italic><tp:taxon-name><tp:taxon-name-part taxon-name-part-type="genus">Rugitermes</tp:taxon-name-part><tp:taxon-name-part taxon-name-part-type="species">tinto</tp:taxon-name-part></tp:taxon-name></italic>: A new termite (<tp:taxon-name><tp:taxon-name-part taxon-name-part-type="order">Isoptera</tp:taxon-name-part></tp:taxon-name>, <tp:taxon-name><tp:taxon-name-part taxon-name-part-type="family">Kalotermitidae</tp:taxon-name-part></tp:taxon-name>) from the Andean region of Colombia.</article-title><source>ZooKeys</source><volume>963</volume>: <fpage>37</fpage>–<lpage>44</lpage>. <ext-link xlink:type="simple" ext-link-type="doi" xlink:href="10.3897/zookeys.963.55843">https://doi.org/10.3897/zookeys.963.55843</ext-link></mixed-citation></ref><ref id="B41"><mixed-citation xmlns:xlink="http://www.w3.org/1999/xlink" xlink:type="simple"><person-group><name name-style="western"><surname>Snyder</surname><given-names>T</given-names></name></person-group> (<year>1952</year>) <article-title>A new <italic><tp:taxon-name><tp:taxon-name-part taxon-name-part-type="genus">Rugitermes</tp:taxon-name-part></tp:taxon-name></italic> from Guatemala.</article-title><source>Proceedings of the Entomological Society of Washington</source><volume>54</volume>: <fpage>303</fpage>–<lpage>305</lpage>.</mixed-citation></ref><ref id="B39"><mixed-citation xmlns:xlink="http://www.w3.org/1999/xlink" xlink:type="simple"><person-group><name name-style="western"><surname>Snyder</surname><given-names>T</given-names></name></person-group> (<year>1925</year>) <article-title>A new <italic><tp:taxon-name><tp:taxon-name-part taxon-name-part-type="genus">Rugitermes</tp:taxon-name-part></tp:taxon-name></italic> from Panama.</article-title><source>Journal of the Washington Academy of Sciences</source><volume>15</volume>: <fpage>197</fpage>–<lpage>200</lpage>.</mixed-citation></ref><ref id="B38"><mixed-citation xmlns:xlink="http://www.w3.org/1999/xlink" xlink:type="simple"><person-group><name name-style="western"><surname>Silvestri</surname><given-names>F</given-names></name></person-group> (<year>1901</year>) <article-title>Nota preliminare sui Termitidi sud-americani.</article-title><source>Bollettino dei Musei di Zoologia ed Anatomia Comparata della Reale Università di Torino</source><volume>16</volume>: <fpage>1</fpage>–<lpage>8</lpage>. <ext-link xlink:type="simple" ext-link-type="uri" xlink:href="https://www.biodiversitylibrary.org/page/11675026">https://www.biodiversitylibrary.org/page/11675026</ext-link></mixed-citation></ref><ref id="B42"><mixed-citation xmlns:xlink="http://www.w3.org/1999/xlink" xlink:type="simple"><person-group><name name-style="western"><surname>Snyder</surname><given-names>T</given-names></name></person-group> (<year>1957</year>) <article-title>A new <italic><tp:taxon-name><tp:taxon-name-part taxon-name-part-type="genus">Rugitermes</tp:taxon-name-part></tp:taxon-name></italic> from Bolivia (<tp:taxon-name><tp:taxon-name-part taxon-name-part-type="order">Isoptera</tp:taxon-name-part></tp:taxon-name>, <tp:taxon-name><tp:taxon-name-part taxon-name-part-type="family">Kalotermitidae</tp:taxon-name-part></tp:taxon-name>).</article-title><source>Proceedings of the Entomological Society of Washington</source><volume>59</volume>: <fpage>81</fpage>–<lpage>82</lpage>.</mixed-citation></ref><ref id="B33"><mixed-citation xmlns:xlink="http://www.w3.org/1999/xlink" xlink:type="simple"><person-group><name name-style="western"><surname>Scheffrahn</surname><given-names>RH</given-names></name></person-group> (<year>2015</year>) <article-title>Global elevational, latitudinal, and climatic limits for termites and the redescription of <italic><tp:taxon-name><tp:taxon-name-part taxon-name-part-type="genus">Rugitermes</tp:taxon-name-part><tp:taxon-name-part taxon-name-part-type="species">laticollis</tp:taxon-name-part></tp:taxon-name></italic> Snyder (<tp:taxon-name><tp:taxon-name-part taxon-name-part-type="order">Isoptera</tp:taxon-name-part></tp:taxon-name>: <tp:taxon-name><tp:taxon-name-part taxon-name-part-type="family">Kalotermitidae</tp:taxon-name-part></tp:taxon-name>) from the Andean Highlands.</article-title><source>Sociobiology</source><volume>62</volume>: <fpage>426</fpage>–<lpage>438</lpage>. <ext-link xlink:type="simple" ext-link-type="doi" xlink:href="10.13102/sociobiology.v62i3.793">https://doi.org/10.13102/sociobiology.v62i3.793</ext-link></mixed-citation></ref><ref id="B12"><mixed-citation xmlns:xlink="http://www.w3.org/1999/xlink" xlink:type="simple"><person-group><name name-style="western"><surname>Hagen</surname><given-names>H</given-names></name></person-group> (<year>1858</year>) Monographie der Termiten. Linnaea Entomologica 12: [i-iii +] 4–342. [+ 459.]</mixed-citation></ref><ref id="B13"><mixed-citation xmlns:xlink="http://www.w3.org/1999/xlink" xlink:type="simple"><person-group><name name-style="western"><surname>Hijmans</surname><given-names>R</given-names></name><name name-style="western"><surname>Cameron</surname><given-names>S</given-names></name><name name-style="western"><surname>Parra</surname><given-names>J</given-names></name><name name-style="western"><surname>Jones</surname><given-names>P</given-names></name><name name-style="western"><surname>Jarvis</surname><given-names>A</given-names></name></person-group> (<year>2005</year>) <article-title>Very high-resolution interpolated climate surfaces for global land areas.</article-title><source>International Journal of Climatology</source><volume>25</volume>: <fpage>1965</fpage>–<lpage>1978</lpage>. <ext-link xlink:type="simple" ext-link-type="doi" xlink:href="10.1002/joc.1276">https://doi.org/10.1002/joc.1276</ext-link></mixed-citation></ref></ref-list></tp:taxon-treatment>
